# Supplementary material for: In vivo functional significance of direct physical interaction between Period and Cryptochrome in mammalian circadian rhythm generation
Source: PNAS Nexus. 2024 Nov 15;3(12):pgae516. doi: 10.1093/pnasnexus/pgae516 (PMC11645128; doi:10.1093/pnasnexus/pgae516)
Supplement: pgae516_Supplementary_Data [file pgae516_supplementary_data.zip]

Archive with 2 entries (2 files):
- PNASNEXUS-PNASNEXUS-2023-01104RR-s01.pdf
- PNASNEXUS-PNASNEXUS-2023-01104RR-s02.pdf
